# Supplementary material for: The ATENción Plena en Enfermedad de Alzheimer (ATENEA—Mindfulness in Alzheimer’s Disease) Program for Caregivers: Study Protocol for a Randomized Controlled Trial
Source: Healthcare (Basel). 2022 Mar 15;10(3):542. doi: 10.3390/healthcare10030542 (PMC8955639; doi:10.3390/healthcare10030542)
Supplement: Supplementary file 1 [file healthcare-10-00542-s001.zip]

Archive with 1 entries (1 files):
- healthcare-1573035-supplementary.pdf
